# Supplementary material for: Developing a Nicotiana benthamiana transgenic platform for high‐value diterpene production and candidate gene evaluation
Source: Plant Biotechnol J. 2021 Mar 18;19(8):1614–23. doi: 10.1111/pbi.13574 (PMC8384591; doi:10.1111/pbi.13574)
Supplement: Supplementary file 2 — Table S1 CDS cloned from Arabidopsis thaliana and Gibson primers used to amplify them. Table S2 List of promoters used in this work and classification in relation to their strength. Table S3 List of MoClo components and modules used in this work. Design of level 1 and level 2 constructs. [file PBI-19-1614-s001.xlsx]

## Sheet: S1
	Table S1 CDS cloned from Arabidopsis thaliana and Gibson primers used to amplify them.
	Enzyme	Abbrev.	Gene accession on TAIR	Reference	Primers to clone in pEAQ-HT with Gibson assembly
	1-Deoxy-D-xylulose 5-phosphate synthase	DXS	AT4G15560.1	Phillips et al., 2008a	Fwd tattctgcccaaattcgcgaccggtaaaaATGGCTTCTTCTGCATTTG
					Rev tgaaaccagagttaaaggcctcgagTCAAAACAGAGCTTCCCTTG
	1-Deoxy-D-xylulose 5-phosphate reductase	DXR	AT5G62790.2		Fwd tattctgcccaaattcgcgaccggtaaaaATGATGACATTAAACTCACTATCTC
					Rev tgaaaccagagttaaaggcctcgagTCATGCATGAACTGGCCTAG
	2-C-methyl-D-erythritol 4-phosphate cytidylyl transferase	MCT	AT2G02500.1		Fwd tattctgcccaaattcgcgaccggtaaaaATGGCGATGCTTCAGACG
					Rev tgaaaccagagttaaaggcctcgagTCATGAGTCCTCGCTCAAG
	4-Diphosphocytidyl-2-C-methyl-D-erythritol kinase	CMK	AT2G26930.1		Fwd tattctgcccaaattcgcgaccggtaaaaATGGCAACGGCTTCTCCT
					Rev tgaaaccagagttaaaggcctcgagTCATTGGAAATCCATGCGAG
	2-C-methyl-D-erythritol 2,4-cyclodiphosphate synthase	MDS	AT1G63970.1		Fwd tattctgcccaaattcgcgaccggtaaaaATGGCTACTTCTTCTACTC
					Rev tgaaaccagagttaaaggcctcgagCTATTTCTTCATGAGGAGAATAAC
	4-Hydroxy-3-methyl-but-2-enyl pyrophosphate synthase	HDS	AT5G60600.1		Fwd tattctgcccaaattcgcgaccggtaaaaATGGCGACTGGAGTATTGCCAG
					Rev tgaaaccagagttaaaggcctcgagCATCAGCCACGGGCGGGT
	4-Hydroxy-3-methyl-but-2-enyl pyrophosphate reductase	HDR	AT4G34350.1		Fwd tattctgcccaaattcgcgaccggtaaaaATGGCTGTTGCGCTCCAA
					Rev tgaaaccagagttaaaggcctcgagTCAAGCCAGCTGCAATAACTC
	Isopentenyl pyrophosphate isomerase	IPPI 1	AT5G16440.1	Phillips et al., 2008b	Fwd tattctgcccaaattcgcgaccggtaaaaATGTCTACTGCTTCACTATTTAG
					Rev tgaaaccagagttaaaggcctcgagTCAGAGCTTGTGAATGGTTTTC
	Geranylgeranyl pyrophosphate synthase	GGPPS 11	AT4G36810.1	Beck et al., 2013; Ruiz-Sola et al., 2016	Fwd tattctgcccaaattcgcgaccggtaaaaATGGCTTCAGTGACTCTAG
					Rev tgaaaccagagttaaaggcctcgagTCAGTTCTGTCTATAGGCAATG

## Sheet: S2
	Table S2 List of promoters used in this work and classification in relation to their strength.
	For reference, see Engler et al., 2014, supplementary information 6.
	Group A and group B of promoters based on Engler and co-workers assays on GFP.
	Group A: promoters, when driving GFP, providing between 5% and 15% of relative fluorescence compared to reference construct 35S:GFP
	pICH45173 + pICH41402: AtRbcS1B + TMV - promoter of Rubisco small subunit 1 from A. thaliana + 5'UTR TMV (instead of 5'UTR from AtRbcS1B like assayed in Engler et al., 2014)
	pICH71311: SlRbcS3A - promoter + 5’UTR of Rubisco small subunit 3A from S. lycopersicum
	pICH87611: StSTLS - stem-and-leaf-specific promoter 1 from S. tuberosum + 5’UTR TMV
	pICH87655: AtCab1 - promoter of chlorophyll A/B binding protein 1 from A. thaliana + 5’UTR TMV
	pICH87633: AtuNos - promoter of nopaline synthase from A. tumefaciens + 5’UTR TMV
	pICH71342: SlH4 - promoter + 5’UTR of histone H4 from S. lycopersicum (no TMV as 5’UTR like assayed in Engler et al., 2014)
	Group B : promoters, when driving GFP, providing between 25% and 45% of relative fluorescence compared to reference construct 35S:GFP
	pICH85281: AtuMAS - promoter + 5’UTR of mannopine synthase from A. tumefaciens
	pICH71301: SlRbcS2 - promoter + 5’UTR of Rubisco small subunit 2 from S. lycopersicum
	pICH45214: AtLHB1B1 - promoter + 5’UTR of light-harvesting chlorophyll-protein complex II subunit B1 from A. thaliana (no TMV as 5’UTR like assayed in Engler et al., 2014)
	pICH71292: SlRbcS1 - promoter and 5’UTR of Rubisco small subunit 1 from S. lycopersicum

## Sheet: S3
	Table S3 List of MoClo components and modules used in this work. Design of level 1 and level 2 constructs.
	For references, see Werner et al., 2012 and Engler et al., 2014, supplementary informations 2, 4 and 8.
	3'UTR + TERMINATORS
	pICH77901: AtuMas - 3'UTR + terminator of mannopine synthase from A. tumefaciens
	pICH72400: Atug7 - 3'UTR + terminator of "gene 7" (unknown protein function) from A. tumefaciens
	pICH41432: AtuOCS - 3'UTR + terminator of octopine synthase from A. tumefaciens
	LEVEL 0 CASSETTES
	pICSL70004: kanamycin/neomycin/paromomycin resistance cassette (Nos promoter from A.tumefaciens + NptII from E.coli + OCS terminator from A. tumefaciens)
	pICSL70005: bialaphos resistance cassette (Nos promoter from A.tumefaciens + phosphinothricin acetyl transferase from S. hygroscopicus (BAR) + Nos terminator from A. tumefaciens)
	MODULES
	pAGM1311: level -1 universal acceptor
	pICH41308: level 0 acceptor for CDS1 modules
	pICH47732: level 1 acceptor position 1. Forward orientation
	pICH47742: level 1 acceptor position 2. Forward orientation
	pICH47751: level 1 acceptor position 3. Forward orientation
	pICH47761: level 1 acceptor position 4. Forward orientation
	pICH47852: level 1 acceptor position 6. Reverse orientation
	pICSL4723 (corrected version of pAGM4723): level 2 acceptor
	pICH41780: end-link 4, for assembling 4 level 1 cassettes into level 2
	pICH41822: end-link 6, for assembling 6 level 1 cassettes into level 2
	pICH54033: "dummy" part position 3
	pICH54044: "dummy" part position 4
	pICH54055: "dummy" part position 5
	DETAILS OF LEVEL 1 CASSETTES ASSEMBLED INTO LEVEL 2 FINAL VECTOR
	Precursor supply genes + Basta resistance cassette constructs:
		Gene
		Pro + 5'U	CDS	3U' + Ter
	Position 1 forward	AtRbcS1B + TMV (A)	DXS	3U' + AtuMAS
		AtuMAS + 5U' MAS (B)
	Position 2 forward	H4 + TMV (A)	GGPPS	3U' + Atug7
		AtLHB1B1 + 5U' LHB1 (B)
	Position 3 forward	SlRbcs3A + 5U' Rbcs3A (A)	HDR	3U' + AtuOCS
		SlRbcs1 + 5U' Rbcs1 (B)
	Position 6 reverse	AtuNos-BAR-AtuNos
	CAS + P450s + Kan resistance cassette constructs:
		Gene
		Pro + 5'U	CDS	3U' + Ter
	Position 1 forward	StSTLS + TMV (A)	CAS	3U' + Atug7
		AtuMAS + 5U' MAS (B)
	Position 2 forward	AtCab1 + TMV (A)	CYP726A20	3U' + AtuMAS
		SlRbcs1 + 5U' Rbcs1 (B)
	Position 3 forward	AtuNos + TMV (A)	CYP71D495	3U' + AtuOCS
		SlRbcs2 + 5U' Rbcs2 (B)
	Position 4 forward	AtuNos-NptII-AtuOCS
